# Supplementary material for: Cluster-based photography and modeling integrated method for an efficient measurement of cassava leaf area
Source: PLoS One. 2023 Oct 20;18(10):e0287293. doi: 10.1371/journal.pone.0287293 (PMC10588870; doi:10.1371/journal.pone.0287293)
Supplement: S1 File — (XLSX) [file pone.0287293.s005.xlsx]

## Sheet: S1.1-LAperPlant-HybridMethod
	Please fill required information in pale yellow box				888
	Step1:	Leaf details
		Scientific name or Common name		Manihot esculenta			var./cv.	KU50
	Step2:	Information for finding leaf area (LA) per a plant (*Numeric numbers on the scoring broad)
		Representative leaves	Cluster identifier*		Size (cm)		Estimated LA by hybrid method (cm2)	Number of leaf per cluster	LA per cluster (cm2)	Total leaf area per plant
			W (X-axis)	L (Y-axis)	W (X-axis)	L (Y-axis)
		1			6.5	6.5	17.745		No input	0	cm2/plant
		2			6.5	6.5	17.745		No input	0	m2/plant
		3			6.5	6.5	17.745		No input
		4			6.5	6.5	17.745		No input
		5			6.5	6.5	17.745		No input
		6			6.5	6.5	17.745		No input
		7			6.5	6.5	17.745		No input
		8			6.5	6.5	17.745		No input
		9			6.5	6.5	17.745		No input
		10			6.5	6.5	17.745		No input
		11			6.5	6.5	17.745		No input
		12			6.5	6.5	17.745		No input
		13			6.5	6.5	17.745		No input
		14			6.5	6.5	17.745		No input
		15			6.5	6.5	17.745		No input
		16			6.5	6.5	17.745		No input
		17			6.5	6.5	17.745		No input
		18			6.5	6.5	17.745		No input
		19			6.5	6.5	17.745		No input
		20			6.5	6.5	17.745		No input
		21			6.5	6.5	17.745		No input
		22			6.5	6.5	17.745		No input
		23			6.5	6.5	17.745		No input
		24			6.5	6.5	17.745		No input
		25			6.5	6.5	17.745		No input
		26			6.5	6.5	17.745		No input
		27			6.5	6.5	17.745		No input
		28			6.5	6.5	17.745		No input
		29			6.5	6.5	17.745		No input
		30			6.5	6.5	17.745		No input

## Sheet: S1.2-LAperPlant-NewRegModel
	Note: This table is created for making a new regression model of non-lanceolate based cassava leaf shape
	Please fill required information in pale yellow box				888
	Step1:	Leaf details
		Scientific name or Common name		Manihot esculenta			var./cv.	KU50
	Step2:	Information of leaf area (LA) calibration curve for finding new parameters of new regression model (**Numeric numbers on the scoring broad)
		Representative leaves	Cluster identifer*		Size (cm)		Variable LA (cm2)	Measured LA (cm2)	Estimated LA by New regression model (cm2)
			W (X-axis)	L (Y-axis)	W (X-axis)	L (Y-axis)
		1			6.5	6.5	42.25		Input needed
		2			6.5	6.5	42.25		Input needed
		3			6.5	6.5	42.25		Input needed
		4			6.5	6.5	42.25		Input needed
		5			6.5	6.5	42.25		Input needed
		6			6.5	6.5	42.25		Input needed
		7			6.5	6.5	42.25		Input needed
		8			6.5	6.5	42.25		Input needed
		9			6.5	6.5	42.25		Input needed
		10			6.5	6.5	42.25		Input needed
		11			6.5	6.5	42.25		Input needed
		12			6.5	6.5	42.25		Input needed
		13			6.5	6.5	42.25		Input needed
		14			6.5	6.5	42.25		Input needed
		15			6.5	6.5	42.25		Input needed
		16			6.5	6.5	42.25		Input needed
		17			6.5	6.5	42.25		Input needed
		18			6.5	6.5	42.25		Input needed
		19			6.5	6.5	42.25		Input needed
		20			6.5	6.5	42.25		Input needed
		21			6.5	6.5	42.25		Input needed
		22			6.5	6.5	42.25		Input needed
		23			6.5	6.5	42.25		Input needed
		24			6.5	6.5	42.25		Input needed
		25			6.5	6.5	42.25		Input needed
		26			6.5	6.5	42.25		Input needed
		27			6.5	6.5	42.25		Input needed
		28			6.5	6.5	42.25		Input needed
		29			6.5	6.5	42.25		Input needed
		30			6.5	6.5	42.25		Input needed
								New constant a (slope)	Input needed
								New constant b	Input needed
								Pearson correlation	Input needed	Good for next step
								R-square with regression model	Input needed	Good for next step
	Step3:	Information for finding leaf area (LA) per a plant by using new regression model (*Numeric numbers on the scoring broad)
		Representative leaves	Cluster identifier*		Size (cm)		Estimated LA by New regression model (cm2)	Number of leaf per cluster	LA per cluster (cm2)	Total leaf area per plant
			W (X-axis)	L (Y-axis)	W (X-axis)	L (Y-axis)
		1			6.5	6.5	Input needed		Input needed	0	cm2/plant
		2			6.5	6.5	Input needed		Input needed	0	m2/plant
		3			6.5	6.5	Input needed		Input needed
		4			6.5	6.5	Input needed		Input needed
		5			6.5	6.5	Input needed		Input needed
		6			6.5	6.5	Input needed		Input needed
		7			6.5	6.5	Input needed		Input needed
		8			6.5	6.5	Input needed		Input needed
		9			6.5	6.5	Input needed		Input needed
		10			6.5	6.5	Input needed		Input needed
		11			6.5	6.5	Input needed		Input needed
		12			6.5	6.5	Input needed		Input needed
		13			6.5	6.5	Input needed		Input needed
		14			6.5	6.5	Input needed		Input needed
		15			6.5	6.5	Input needed		Input needed
		16			6.5	6.5	Input needed		Input needed
		17			6.5	6.5	Input needed		Input needed
		18			6.5	6.5	Input needed		Input needed
		19			6.5	6.5	Input needed		Input needed
		20			6.5	6.5	Input needed		Input needed
		21			6.5	6.5	Input needed		Input needed
		22			6.5	6.5	Input needed		Input needed
		23			6.5	6.5	Input needed		Input needed
		24			6.5	6.5	Input needed		Input needed
		25			6.5	6.5	Input needed		Input needed
		26			6.5	6.5	Input needed		Input needed
		27			6.5	6.5	Input needed		Input needed
		28			6.5	6.5	Input needed		Input needed
		29			6.5	6.5	Input needed		Input needed
		30			6.5	6.5	Input needed		Input needed

## Sheet: S1.3-Datasheet-for-field
	Information for determination of total LA				Recorder:
		Leaf details:
		Cultivar______ ; Plant age_____DAP/MAP ; Condition________ ; Plant no._______
		Information for total leaf area (LA) per plant
		Representative leaves	Cluster identifer		Number of leaf per cluster	Remark
			W (X-axis)	L (Y-axis)
		1
		2
		3
		4
		5
		6
		7
		8
		9
		10
		11
		12
		13
		14
		15
		16
		17
		18
		19
		20
		21
		22
		23
		24
		25
		26
		27
		28
		29
		30
